# Supplementary material for: Insect Body Defence Reactions against Bee Venom: Do Adipokinetic Hormones Play a Role?
Source: Toxins (Basel). 2021 Dec 23;14(1):11. doi: 10.3390/toxins14010011 (PMC8780464; doi:10.3390/toxins14010011)
Supplement: Supplementary file 1 [file toxins-14-00011-s001.zip]

Archive with 1 entries (1 files):
- toxins-1499914-supplementary.pdf
